# Supplementary material for: Effects of a Therapeutic Exercise Protocol for Patients with Chronic Non-Specific Back Pain in Primary Health Care: A Single-Group Retrospective Cohort Study
Source: J Clin Med. 2023 Oct 12;12(20):6478. doi: 10.3390/jcm12206478 (PMC10607108; doi:10.3390/jcm12206478)
Supplement: Supplementary file 1 [file jcm-12-06478-s001.zip]

Archive with 1 entries (1 files):
- jcm-2589346-supplementary.pdf
